# Supplementary material for: 1,3-Dinitro­soimidazolidine
Source: Acta Crystallogr Sect E Struct Rep Online. 2012 Jul 14;68(Pt 8):o2440. doi: 10.1107/S1600536812030796 (PMC3414354; doi:10.1107/S1600536812030796)
Supplement: Supplementary file 1 [file e-68-o2440-sup1.cif]

##############################################################################
#                                                                            #
# This CIF contains the data in a paper accepted for publication in          #
# Acta Crystallographica Section E. It conforms to the requirements of       #
# Notes for Authors for Acta Crystallographica Section E, and has been       #
# peer reviewed under the auspices of the IUCr Commission on Journals.       #
#                                                                            #
# Full details of the Crystallographic Information File format               #
# are given in the paper "The Crystallographic Information File (CIF):       #
# a New Standard Archive File for Crystallography" by S. R. Hall, F. H.      #
# Allen and I. D. Brown [Acta Cryst. (1991), A47, 655-685].                  #
#                                                                            #
# The current version of the core CIF dictionary is obtainable from          #
# ftp://ftp.iucr.org/pub/cif_core.dic.                                       #
#                                                                            #
# Software is freely available for graphical display of the structure(s)     #
# in this CIF. For information consult the CIF software page                 #
# http://www.iucr.org/resources/cif/software.                                #
#                                                                            #
# This file may be used for bona fide research purposes within the           #
# scientific community so long as proper attribution is given to the journal # 
# article from which it was obtained.                                        #
#                                                                            #
##############################################################################
data_global
_audit_creation_method     'Jana2006 Version : 01/07/2011'
_journal_date_recd_electronic     2012-06-22
_journal_date_accepted     2012-07-05
_journal_name_full     'Acta Crystallographica, Section E'
_journal_year     2012
_journal_volume     68
_journal_issue      8
_journal_page_first     o2440
_journal_page_last     o2440
_journal_paper_category     QO
_journal_paper_doi     10.1107/S1600536812030796
_journal_coeditor_code     BT5956
_publ_contact_author_name     'Augusto Rivera'
_publ_contact_author_address
;
Universidad Nacional de Colombia, Sede Bogot\'a, Facultad de Ciencias,
Departamento de Qu\'imica, Cra 30 No.45-03, Bogot\'a, C\'odigo Postal 111321,
Colombia
;
_publ_contact_author_email     'ariverau@unal.edu.co'
_publ_contact_author_fax     '57-1-3165220'
_publ_contact_author_phone     '57-1-3165000'
_publ_section_title
;
1,3-Dinitrosoimidazolidine
;
_publ_section_title_footnote     .
loop_
    _publ_author_name
    _publ_author_footnote
    _publ_author_address
    'Rivera, Augusto' .
;
Universidad Nacional de Colombia, Sede Bogot\'a, Facultad de Ciencias,
Departamento de Qu\'imica, Cra 30 No. 45-03, Bogot\'a, C\'odigo Postal 111321,
Colombia
;
    'Quiroga, Diego' .
;
Universidad Nacional de Colombia, Sede Bogot\'a, Facultad de Ciencias,
Departamento de Qu\'imica, Cra 30 No. 45-03, Bogot\'a, C\'odigo Postal 111321,
Colombia
;
    'R\'ios-Motta, Jaime' .
;
Universidad Nacional de Colombia, Sede Bogot\'a, Facultad de Ciencias,
Departamento de Qu\'imica, Cra 30 No. 45-03, Bogot\'a, C\'odigo Postal 111321,
Colombia
;
    'Du\<sek, Michal' .
;
Institute of Physics ASCR, v.v.i.,
Na Slovance 2
182 21 Praha 8
Czech Republic
;
    'Fejfarov\'a, Karla' .
;
Institute of Physics ASCR, v.v.i.,
Na Slovance 2
182 21 Praha 8
Czech Republic
;
data_I
_chemical_name_systematic
;
1,3-Dinitrosoimidazolidine
;
_chemical_name_common     ?
_chemical_formula_moiety     'C3 H6 N4 O2'
_chemical_formula_sum     'C3 H6 N4 O2'
_chemical_formula_structural     ?
_chemical_formula_analytical     ?
_chemical_formula_iupac     'C3 H6 N4 O2'
_chemical_formula_weight     130.1
_chemical_melting_point     ?
_symmetry_cell_setting     orthorhombic
_symmetry_space_group_name_H-M     'P n a 21'
_symmetry_space_group_name_Hall     'P 2c -2n'
loop_
    _symmetry_equiv_pos_site_id
    _symmetry_equiv_pos_as_xyz
    1 x,y,z
    2 -x,-y,z+1/2
    3 x+1/2,-y+1/2,z
    4 -x+1/2,y+1/2,z+1/2
_cell_length_a     9.5154(2)
_cell_length_b     5.43380(10)
_cell_length_c     10.7104(2)
_cell_angle_alpha     90
_cell_angle_beta     90
_cell_angle_gamma     90
_cell_volume     553.779(19)
_cell_formula_units_Z     4
_cell_measurement_reflns_used     4445
_cell_measurement_theta_min     4.12
_cell_measurement_theta_max     66.84
_cell_measurement_temperature     120
_cell_special_details     ?
_exptl_crystal_description     prism
_exptl_crystal_colour     colourless
_exptl_crystal_size_max     0.387
_exptl_crystal_size_mid     0.202
_exptl_crystal_size_min     0.142
_exptl_crystal_density_diffrn     1.56
_exptl_crystal_density_meas     ?
_exptl_crystal_density_method     'not measured'
_exptl_crystal_F_000     272
_exptl_absorpt_coefficient_mu     1.137
_exptl_absorpt_correction_type     multi-scan
_exptl_absorpt_process_details
;
(CrysAlis PRO; Agilent, 2010)
;
_exptl_absorpt_correction_T_min     0.636
_exptl_absorpt_correction_T_max     1
_exptl_special_details
;
CrysAlisPro (Agilent Technologies, 2010)
Empirical absorption correction using spherical harmonics,
implemented in SCALE3 ABSPACK scaling algorithm.
;
_diffrn_ambient_temperature     120.
_diffrn_radiation_type     'Cu K\a'
_diffrn_radiation_wavelength     1.5418
_diffrn_radiation_source     'Enhance Ultra (Cu) X-ray Source'
_diffrn_radiation_monochromator     'mirror'
_diffrn_measurement_device_type
      'Agilent Xcalibur diffractometer with an Atlas (Gemini Ultra Cu) detector'
_diffrn_measurement_device     'four-cycle diffractometer'
_diffrn_measurement_method     'Rotation method data acquisition using \w scans'
_diffrn_detector_area_resol_mean     10.3784
_diffrn_reflns_number     5160
_diffrn_reflns_av_R_equivalents     0.0311
_diffrn_reflns_av_sigmaI/netI     0.0081
_diffrn_reflns_theta_min     9.15
_diffrn_reflns_theta_max     66.96
_diffrn_reflns_theta_full     66.96
_diffrn_measured_fraction_theta_max     0.99
_diffrn_measured_fraction_theta_full     0.99
_diffrn_reflns_limit_h_min     -11
_diffrn_reflns_limit_h_max     11
_diffrn_reflns_limit_k_min     -6
_diffrn_reflns_limit_k_max     6
_diffrn_reflns_limit_l_min     -12
_diffrn_reflns_limit_l_max     12
_diffrn_reflns_reduction_process
;
Integration of the CCD images was done by program CrysAlisPro
(Agilent Technologies, 2010). The same program was used for indexing of the
crystal shape and absorption correction.
;
_diffrn_standards_number     0
_diffrn_standards_interval_count     ?
_diffrn_standards_interval_time     ?
_diffrn_standards_decay_%     .
loop_
    _diffrn_standard_refln_index_h
    _diffrn_standard_refln_index_k
    _diffrn_standard_refln_index_l
    ? ? ?
_refine_special_details
;
The refinement was carried out against all reflections. The conventional
<i>R</i>-factor is always based on <i>F</i>. The goodness of fit as well as
the weighted <i>R</i>-factor are based on <i>F</i> and <i>F</i>^2^ for
refinement carried out on <i>F</i> and <i>F</i>^2^, respectively. The
threshold expression is used only for calculating <i>R</i>-factors <i>etc</i>.
and it is not relevant to the choice of reflections for refinement.
The program used for refinement, Jana2006, uses the weighting scheme based on
the experimental expectations, see _refine_ls_weighting_details, that does not
force <i>S</i> to be one. Therefore the values of <i>S</i> are usually larger
than the ones from the <i>SHELX</i> program.
;
_reflns_number_total     522
_reflns_number_gt     514
_reflns_threshold_expression     'I>3\s(I)'
_refine_ls_structure_factor_coef     Fsqd
_refine_ls_R_factor_all     0.0397
_refine_ls_R_factor_gt     0.0394
_refine_ls_wR_factor_gt     0.1257
_refine_ls_wR_factor_ref     0.1260
_refine_ls_goodness_of_fit_ref     2.86
_refine_ls_restrained_S_all     ?
_refine_ls_number_reflns     522
_refine_ls_number_parameters     87
_refine_ls_number_restraints     0
_refine_ls_number_constraints     86
_refine_ls_hydrogen_treatment     constr
_refine_ls_weighting_scheme     sigma
_refine_ls_weighting_details     'w=1/(\s^2^(I)+0.0016I^2^)'
_refine_ls_shift/su_max     0.0125
_refine_ls_shift/su_mean     0.0022
_refine_diff_density_max     0.12
_refine_diff_density_min     -0.19
_refine_ls_extinction_method     'none'
_refine_ls_extinction_coef     ?
_refine_ls_abs_structure_details     ?
_refine_ls_abs_structure_Flack     ?
_refine_ls_abs_structure_Rogers     ?
loop_
    _atom_type_symbol
    _atom_type_scat_dispersion_real
    _atom_type_scat_dispersion_imag
    _atom_type_scat_source
    C 0.0181 0.0091 'International Tables Vol C tables 4.2.6.8 and 6.1.1.1'
    H 0.0000 0.0000 'International Tables Vol C tables 4.2.6.8 and 6.1.1.1'
    N 0.0311 0.0180 'International Tables Vol C tables 4.2.6.8 and 6.1.1.1'
    O 0.0492 0.0322 'International Tables Vol C tables 4.2.6.8 and 6.1.1.1'
_computing_data_collection     'CrysAlis PRO (Agilent, 2010)'
_computing_cell_refinement     'CrysAlis PRO (Agilent, 2010)'
_computing_data_reduction     'CrysAlis PRO (Agilent, 2010)'
_computing_structure_solution     'SIR2002 (Burla <i>et al.</i>, 2003)'
_computing_structure_refinement
                                 'JANA2006 (Pet\<r\'i\<cek <i>et al.</i>, 2006)'
_computing_molecular_graphics     'DIAMOND (Brandenburg & Putz, 2005)'
_computing_publication_material
                                 'JANA2006 (Pet\<r\'i\<cek <i>et al.</i>, 2006)'
loop_
    _atom_site_type_symbol
    _atom_site_label
    _atom_site_fract_x
    _atom_site_fract_y
    _atom_site_fract_z
    _atom_site_U_iso_or_equiv
    _atom_site_adp_type
    _atom_site_calc_flag
    _atom_site_refinement_flags
    _atom_site_occupancy
    _atom_site_symmetry_multiplicity
    _atom_site_disorder_assembly
    _atom_site_disorder_group
    O O1x 0.3214(4) -0.3809(8) 0.266995 0.0436(13) Uani d . 0.582(5) 4 . .
    O O2 0.0084(2) 0.3676(5) 0.3407(6) 0.0527(8) Uani d . 1 4 . .
    N N1x 0.2304(5) -0.1122(9) 0.1438(8) 0.0333(9) Uiso d . 0.582(5) 4 . .
    N N1y 0.2125(8) -0.1576(12) 0.1559(9) 0.0333(9) Uiso d . 0.418(5) 4 . .
    N N2x 0.0781(4) 0.1899(8) 0.1754(7) 0.0292(8) Uiso d . 0.582(5) 4 . .
    N N2y 0.1109(6) 0.2145(12) 0.1820(9) 0.0292(8) Uiso d . 0.418(5) 4 . .
    N N3x 0.3056(5) -0.3111(9) 0.1569(10) 0.0342(15) Uani d . 0.582(5) 4 . .
    N N3y 0.2972(18) -0.338(3) 0.2034(16) 0.063(5) Uiso d . 0.418(5) 4 . .
    O O1y 0.3425(9) -0.4441(19) 0.1083(12) 0.081(2) Uiso d . 0.418(5) 4 . .
    N N4 0.0159(3) 0.3748(4) 0.2258(6) 0.0469(9) Uani d . 1 4 . .
    C C1 0.1576(2) 0.0075(6) 0.2498(6) 0.0348(8) Uani d . 1 4 . .
    C C2x 0.2145(5) 0.0048(10) 0.0225(8) 0.0369(11) Uiso d . 0.582(5) 4 . .
    C C2y 0.1820(8) -0.0681(14) 0.0312(9) 0.0369(11) Uiso d . 0.418(5) 4 . .
    C C3x 0.0820(5) 0.1482(9) 0.0410(8) 0.0338(13) Uani d . 0.582(5) 4 . .
    C C3y 0.1527(8) 0.2091(13) 0.0512(10) 0.0338(13) Uani d . 0.418(5) 4 . .
    H H2xa 0.199648 -0.11884 -0.0401 0.0443 Uiso calc R 0.582(5) 4 . .
    H H2xb 0.291244 0.116195 0.008783 0.0443 Uiso calc R 0.582(5) 4 . .
    H H2ya 0.098714 -0.146931 0.000258 0.0443 Uiso calc R 0.418(5) 4 . .
    H H2yb 0.263608 -0.087618 -0.020601 0.0443 Uiso calc R 0.418(5) 4 . .
    H H3xa 0.089387 0.303307 -0.0015 0.0406 Uiso calc R 0.582(5) 4 . .
    H H3xb 0.00295 0.049365 0.016793 0.0406 Uiso calc R 0.582(5) 4 . .
    H H3ya 0.23834 0.300237 0.040787 0.0406 Uiso calc R 0.418(5) 4 . .
    H H3yb 0.074938 0.258704 -0.000047 0.0406 Uiso calc R 0.418(5) 4 . .
    H H1ax 0.225236 0.091148 0.301089 0.0417 Uiso calc R 0.582(5) 4 . .
    H H1bx 0.093385 -0.107021 0.28725 0.0417 Uiso calc R 0.582(5) 4 . .
    H H1ay 0.232011 0.055714 0.30525 0.0417 Uiso calc R 0.418(5) 4 . .
    H H1by 0.079178 -0.068441 0.29095 0.0417 Uiso calc R 0.418(5) 4 . .
loop_
    _atom_site_aniso_label
    _atom_site_aniso_U_11
    _atom_site_aniso_U_22
    _atom_site_aniso_U_33
    _atom_site_aniso_U_12
    _atom_site_aniso_U_13
    _atom_site_aniso_U_23
    _atom_site_aniso_type_symbol
    O1x 0.0389(19) 0.053(2) 0.039(3) 0.0103(15) -0.0008(19) 0.0147(19) O
    O2 0.0448(12) 0.0675(15) 0.0458(16) 0.0025(10) 0.0059(10) -0.0244(11) O
    N3x 0.031(2) 0.036(2) 0.036(3) 0.0200(15) 0.008(2) 0.002(2) N
    N4 0.0526(17) 0.0417(14) 0.0463(17) 0.0098(11) 0.0081(13) -0.0109(11) N
    C1 0.0288(13) 0.0449(14) 0.0306(14) 0.0034(9) -0.0021(11) -0.0035(11) C
    C3x 0.038(2) 0.031(2) 0.033(2) 0.0003(18) 0.007(2) 0.0029(16) C
    C3y 0.038(2) 0.031(2) 0.033(2) 0.0003(18) 0.007(2) 0.0029(16) C
loop_
    _geom_bond_atom_site_label_1
    _geom_bond_atom_site_label_2
    _geom_bond_site_symmetry_1
    _geom_bond_site_symmetry_2
    _geom_bond_distance
    _geom_bond_publ_flag
    O1x N3x . . 1.248(10) ?
    O2 N4 . . 1.233(9) ?
    N1x N3x . . 1.303(7) ?
    N1x C1 . . 1.481(9) ?
    N1x C2x . . 1.454(11) ?
    N1y N3y . . 1.366(17) ?
    N1y C1 . . 1.445(10) ?
    N1y C2y . . 1.451(13) ?
    N2x N4 . . 1.285(6) ?
    N2x C1 . . 1.480(7) ?
    N2x C3x . . 1.458(12) ?
    N2y N4 . . 1.340(8) ?
    N2y C1 . . 1.411(9) ?
    N2y C3y . . 1.457(14) ?
    N3y O1y . . 1.25(2) ?
    C1 H1bx . . 0.96 ?
    C1 H1ay . . 0.96 ?
    C1 H1by . . 0.96 ?
    C2x C3x . . 1.495(7) ?
    C2x H2xa . . 0.96 ?
    C2x H2xb . . 0.96 ?
    C2y C3y . . 1.547(11) ?
    C3x H3xb . . 0.96 ?
    C3y H3yb . . 0.96 ?
loop_
    _geom_angle_atom_site_label_1
    _geom_angle_atom_site_label_2
    _geom_angle_atom_site_label_3
    _geom_angle_site_symmetry_1
    _geom_angle_site_symmetry_2
    _geom_angle_site_symmetry_3
    _geom_angle
    _geom_angle_publ_flag
    N3x N1x C1 . . . 122.6(7) ?
    N3x N1x C2x . . . 121.0(7) ?
    C1 N1x C2x . . . 116.4(4) ?
    N3y N1y C1 . . . 113.5(10) ?
    N3y N1y C2y . . . 134.5(10) ?
    C1 N1y C2y . . . 111.1(6) ?
    N4 N2x C1 . . . 122.2(7) ?
    N4 N2x C3x . . . 123.2(5) ?
    C1 N2x C3x . . . 114.5(4) ?
    N4 N2y C1 . . . 123.4(8) ?
    N4 N2y C3y . . . 122.3(7) ?
    C1 N2y C3y . . . 113.1(6) ?
    O1x N3x N1x . . . 114.8(8) ?
    N1y N3y O1y . . . 103.4(13) ?
    O2 N4 N2x . . . 114.9(5) ?
    O2 N4 N2y . . . 111.6(5) ?
    N1x C1 N2x . . . 96.9(5) ?
    N1x C1 H1bx . . . 109.4713 ?
    N1y C1 N2y . . . 104.5(7) ?
    N1y C1 H1ay . . . 109.4716 ?
    N1y C1 H1by . . . 109.4714 ?
    N2x C1 H1bx . . . 109.4709 ?
    N2y C1 H1ay . . . 109.4711 ?
    N2y C1 H1by . . . 109.4712 ?
    N1x C2x C3x . . . 101.4(6) ?
    N1x C2x H2xa . . . 109.4711 ?
    N1x C2x H2xb . . . 109.4713 ?
    C3x C2x H2xa . . . 109.4718 ?
    C3x C2x H2xb . . . 109.4715 ?
    H2xa C2x H2xb . . . 116.4713 ?
    N1y C2y C3y . . . 103.6(7) ?
    N2x C3x C2x . . . 103.4(6) ?
    N2x C3x H3xb . . . 109.4711 ?
    C2x C3x H3xb . . . 109.4711 ?
    N2y C3y C2y . . . 101.7(7) ?
    N2y C3y H3yb . . . 109.4711 ?
    C2y C3y H3yb . . . 109.4709 ?
loop_
    _geom_torsion_atom_site_label_1
    _geom_torsion_atom_site_label_2
    _geom_torsion_atom_site_label_3
    _geom_torsion_atom_site_label_4
    _geom_torsion_site_symmetry_1
    _geom_torsion_site_symmetry_2
    _geom_torsion_site_symmetry_3
    _geom_torsion_site_symmetry_4
    _geom_torsion
    _geom_torsion_publ_flag
    ? ? ? ? ? ? ? ? ? ?
loop_
    _geom_hbond_atom_site_label_D
    _geom_hbond_atom_site_label_H
    _geom_hbond_atom_site_label_A
    _geom_hbond_site_symmetry_D
    _geom_hbond_site_symmetry_H
    _geom_hbond_site_symmetry_A
    _geom_hbond_distance_DH
    _geom_hbond_distance_HA
    _geom_hbond_distance_DA
    _geom_hbond_angle_DHA
    _geom_hbond_publ_flag
    C2y H2ya O2 . . 2_554 0.96 2.32 3.177(10) 147.82 ?
    C3y H3ya O1y . . 1_565 0.96 1.85 2.681(12) 142.69 y
