# Supplementary material for: 1,3-Dinitro­soimidazolidine
Source: Acta Crystallogr Sect E Struct Rep Online. 2012 Jul 14;68(Pt 8):o2440. doi: 10.1107/S1600536812030796 (PMC3414354; doi:10.1107/S1600536812030796)
Supplement: Supplementary file 2 [file e-68-o2440-Isup2.hkl]

#
# h,k,l, Fc-squared, Fo-squared, sigma(Fo-squared) and status flag
#
data_I
_shelx_title                             '   '
_shelx_refln_list_code                   4
_shelx_F_calc_maximum                    73.01
_exptl_crystal_F_000                     272
_reflns_d_resolution_high                ?

loop_
 _symmetry_equiv_pos_as_xyz
 'x, y, z'
 '-x, -y, z+1/2'
 'x+1/2, -y+1/2, z'
 '-x+1/2, y+1/2, z+1/2'

_cell_length_a                           9.5154(2)
_cell_length_b                           5.43380(10)
_cell_length_c                           10.7104(2)
_cell_angle_alpha                        90
_cell_angle_beta                         90
_cell_angle_gamma                        90

_shelx_F_squared_multiplier              1.000

loop_
 _refln_index_h
 _refln_index_k
 _refln_index_l
 _refln_F_squared_calc
 _refln_F_squared_meas
 _refln_F_squared_sigma
 _refln_observed_status
   2   0   0  379.56  375.90  3.26 o
   4   0   0  449.96  437.96  3.40 o
   6   0   0  500.45  500.92  2.70 o
   8   0   0    6.30    6.62  0.34 o
  10   0   0   56.34   55.00  1.40 o
   1   1   0  242.96  200.52  2.32 o
   2   1   0 2638.27 2526.97  6.78 o
   3   1   0 6149.74 5330.20 15.21 o
   4   1   0   31.35   33.61  0.88 o
   5   1   0   25.11   28.60  0.78 o
   6   1   0   14.12   12.59  0.32 o
   7   1   0  197.80  199.76  1.56 o
   8   1   0   11.10   11.97  0.38 o
   9   1   0   29.16   28.72  0.58 o
  10   1   0   15.82   16.27  0.46 o
  11   1   0    1.21    2.30  0.18 o
   0   2   0    5.59    4.01  0.49 o
   1   2   0  235.89  238.19  2.96 o
   2   2   0  216.75  208.99  3.47 o
   3   2   0   91.68  112.54  2.74 o
   4   2   0    7.82   15.44  1.35 o
   5   2   0  231.30  243.43  1.71 o
   6   2   0   75.02   78.42  1.01 o
   7   2   0    0.18    0.24  0.17 <
   8   2   0    0.24    0.84  0.18 o
   9   2   0   93.70   91.21  1.39 o
  10   2   0   20.95   25.98  0.52 o
   1   3   0   19.51   12.55  0.91 o
   2   3   0   11.46   13.01  0.41 o
   3   3   0  351.94  368.08  2.69 o
   4   3   0    4.50    4.16  0.25 o
   5   3   0   96.15   86.93  1.26 o
   6   3   0    8.60    6.67  0.29 o
   7   3   0  256.61  282.22  1.78 o
   8   3   0   33.50   40.40  0.81 o
   9   3   0    0.10    0.55  0.11 o
  10   3   0    0.50    0.38  0.16 <
   0   4   0  281.36  282.34  2.99 o
   1   4   0   81.26   86.36  1.35 o
   2   4   0   64.38   64.06  1.33 o
   3   4   0   37.17   31.87  1.15 o
   4   4   0  251.43  273.75  2.71 o
   5   4   0    1.83    2.30  0.23 o
   6   4   0    1.04    0.54  0.12 o
   7   4   0    0.01    0.14  0.11 <
   8   4   0    3.07    3.04  0.27 o
   1   5   0  119.98  121.94  1.21 o
   2   5   0    3.93    3.16  0.24 o
   3   5   0    2.46    2.17  0.18 o
   4   5   0    9.54   11.42  0.43 o
   5   5   0    2.83    1.94  0.19 o
   6   5   0    5.59    5.50  0.30 o
   7   5   0    3.00    5.31  0.25 o
   0   6   0   48.91   47.53  1.14 o
   1   6   0   26.36   27.29  0.62 o
   2   6   0    1.12    0.69  0.12 o
   3   6   0    1.11    1.55  0.15 o
   4   6   0    0.03   -0.10  0.09 <
   2   0   1 1660.58 1419.28  5.57 o
   4   0   1  757.21  738.88  3.48 o
   6   0   1   14.38   12.47  0.32 o
   8   0   1   70.01   71.57  0.88 o
  10   0   1   32.05   34.62  0.73 o
   0   1   1  201.49  187.66  2.70 o
   1   1   1  784.53  759.58  3.52 o
   2   1   1 4311.84 3964.02  7.68 o
   3   1   1   41.63   40.72  0.65 o
   4   1   1  374.17  357.59  2.00 o
   5   1   1   72.70   71.26  0.88 o
   6   1   1   72.98   73.27  0.58 o
   7   1   1   81.00   86.92  0.76 o
   8   1   1  101.71  106.49  0.83 o
   9   1   1    5.44    4.48  0.18 o
  10   1   1    6.25    5.65  0.21 o
  11   1   1   26.45   25.27  0.47 o
   1   2   1 1373.40 1370.39  4.59 o
   2   2   1   69.59   63.84  1.21 o
   3   2   1  314.60  317.96  2.73 o
   4   2   1  274.07  277.90  2.72 o
   5   2   1 1283.37 1324.74  2.92 o
   6   2   1   69.19   61.12  0.65 o
   7   2   1   35.91   32.38  0.52 o
   8   2   1   36.32   32.10  0.56 o
   9   2   1   31.94   35.86  0.49 o
  10   2   1    2.60    2.54  0.13 o
   0   3   1  237.26  252.24  3.61 o
   1   3   1   72.31   75.13  0.94 o
   2   3   1  305.91  359.36  1.65 o
   3   3   1  129.95  126.54  1.09 o
   4   3   1  110.75  112.88  0.98 o
   5   3   1   55.70   49.25  0.68 o
   6   3   1   50.92   54.01  0.66 o
   7   3   1  128.26  127.10  0.88 o
   8   3   1    7.94    8.18  0.25 o
   9   3   1    6.50    8.47  0.23 o
  10   3   1    0.73    0.69  0.12 o
   1   4   1   56.38   57.51  0.71 o
   2   4   1   35.27   34.05  0.65 o
   3   4   1    5.26    4.02  0.21 o
   4   4   1   57.72   54.15  0.69 o
   5   4   1   81.87   81.96  0.84 o
   6   4   1   26.11   34.99  0.53 o
   7   4   1    2.40    2.93  0.16 o
   8   4   1    3.09    3.02  0.17 o
   0   5   1    0.04    0.24  0.13 <
   1   5   1   14.57   12.98  0.30 o
   2   5   1  103.41  106.10  0.89 o
   3   5   1   60.96   69.46  0.61 o
   4   5   1   19.00   20.40  0.37 o
   5   5   1    3.87    3.83  0.18 o
   6   5   1    4.19    3.74  0.16 o
   7   5   1    4.82    5.17  0.23 o
   1   6   1   45.38   46.04  0.53 o
   2   6   1    6.86    5.70  0.17 o
   3   6   1    2.77    2.81  0.12 o
   4   6   1    1.84    2.46  0.14 o
   2   0   2 2238.47 2072.78  9.73 o
   4   0   2  241.68  226.38  2.63 o
   6   0   2  460.18  460.80  2.02 o
   8   0   2   58.91   57.82  0.92 o
  10   0   2    3.66    5.37  0.30 o
   1   1   2  848.73  824.34  3.74 o
   2   1   2  726.56  731.37  2.70 o
   3   1   2 1087.04 1113.81  3.79 o
   4   1   2   57.22   56.18  0.95 o
   5   1   2  172.51  173.52  0.98 o
   6   1   2   67.48   74.27  0.70 o
   7   1   2    7.83    9.54  0.26 o
   8   1   2    7.01    6.41  0.22 o
   9   1   2   57.68   54.05  0.61 o
  10   1   2   21.08   21.37  0.39 o
  11   1   2    0.45    0.32  0.07 o
   0   2   2  173.90  188.18  2.67 o
   1   2   2  178.04  189.13  1.95 o
   2   2   2   12.65   11.84  0.56 o
   3   2   2  391.87  413.91  2.65 o
   4   2   2   81.05   84.09  0.93 o
   5   2   2  105.90  111.27  0.88 o
   6   2   2   47.71   49.47  0.61 o
   7   2   2   12.89   11.55  0.30 o
   8   2   2    9.02    8.92  0.29 o
   9   2   2   36.08   37.12  0.50 o
  10   2   2   38.48   35.57  0.46 o
   1   3   2  315.33  343.85  1.67 o
   2   3   2   60.07   62.14  0.71 o
   3   3   2  133.43  135.42  1.03 o
   4   3   2   48.92   48.48  0.67 o
   5   3   2   26.75   28.01  0.46 o
   6   3   2   31.24   33.47  0.51 o
   7   3   2  148.05  143.76  0.93 o
   8   3   2   36.04   36.80  0.57 o
   9   3   2   21.26   25.52  0.45 o
   0   4   2  107.50  112.11  1.30 o
   1   4   2   43.96   43.35  0.66 o
   2   4   2   49.50   53.16  0.71 o
   3   4   2   17.10   15.05  0.39 o
   4   4   2  154.60  152.51  1.17 o
   5   4   2   11.65   12.26  0.32 o
   6   4   2   45.54   51.29  0.67 o
   7   4   2    3.25    3.73  0.17 o
   8   4   2    2.11    2.33  0.16 o
   1   5   2   60.42   64.83  0.63 o
   2   5   2    1.70    2.90  0.16 o
   3   5   2   15.37   13.82  0.34 o
   4   5   2    4.80    6.56  0.25 o
   5   5   2    1.23    1.10  0.11 o
   6   5   2    1.16    0.60  0.09 o
   7   5   2    7.83    6.20  0.37 o
   0   6   2    8.17   12.92  0.42 o
   1   6   2   27.84   30.24  0.41 o
   2   6   2    2.75    3.62  0.15 o
   3   6   2    7.59    6.62  0.18 o
   2   0   3   92.88   87.18  1.39 o
   4   0   3  245.69  249.23  3.26 o
   6   0   3   81.77   86.21  0.93 o
   8   0   3   80.95   95.08  1.30 o
  10   0   3    5.21    5.73  0.30 o
   0   1   3  784.99  778.06  5.67 o
   1   1   3  128.71  128.01  1.42 o
   2   1   3  281.26  268.35  1.75 o
   3   1   3   46.68   46.05  0.89 o
   4   1   3  463.89  457.16  3.17 o
   5   1   3  138.33  145.63  0.96 o
   6   1   3   57.57   59.06  0.62 o
   7   1   3   12.49   13.94  0.34 o
   8   1   3   13.06   14.94  0.35 o
   9   1   3   18.24   18.59  0.41 o
  10   1   3    4.34    4.87  0.20 o
   1   2   3  324.55  352.67  3.14 o
   2   2   3  207.74  209.45  2.13 o
   3   2   3  227.34  238.09  2.18 o
   4   2   3   36.61   35.45  0.55 o
   5   2   3   45.46   53.42  0.62 o
   6   2   3   14.80   15.06  0.31 o
   7   2   3   77.04   82.21  0.78 o
   8   2   3   65.15   63.20  0.62 o
   9   2   3    4.97    6.99  0.26 o
  10   2   3    3.47    4.57  0.17 o
   0   3   3  124.90  126.90  1.20 o
   1   3   3  227.31  242.39  1.34 o
   2   3   3   14.98   14.87  0.35 o
   3   3   3    7.30    7.74  0.27 o
   4   3   3   32.55   32.03  0.59 o
   5   3   3   58.07   54.53  0.72 o
   6   3   3   45.68   47.33  0.58 o
   7   3   3   27.66   34.99  0.53 o
   8   3   3   25.21   30.13  0.59 o
   9   3   3    3.63    2.10  0.17 o
   1   4   3   11.55   11.92  0.32 o
   2   4   3   54.97   53.63  0.67 o
   3   4   3   59.55   55.35  0.79 o
   4   4   3   83.75   98.03  1.10 o
   5   4   3   48.78   48.56  0.64 o
   6   4   3   17.00   16.26  0.39 o
   7   4   3    3.51    4.19  0.19 o
   8   4   3    0.86    0.98  0.12 o
   0   5   3   51.28   49.33  0.83 o
   1   5   3   30.55   34.58  0.48 o
   2   5   3    7.14    7.54  0.29 o
   3   5   3   57.41   56.41  0.75 o
   4   5   3   20.99   20.60  0.41 o
   5   5   3    0.80    1.08  0.13 o
   6   5   3    0.70    0.45  0.08 o
   1   6   3   17.22   18.93  0.34 o
   2   6   3    0.91    1.68  0.13 o
   3   6   3    0.30    0.21  0.07 o
   0   0   4  439.26  494.24  2.88 o
   2   0   4   73.75   72.25  1.22 o
   4   0   4  120.41  132.58  2.42 o
   6   0   4  193.17  203.92  1.78 o
   8   0   4   27.29   29.08  0.85 o
  10   0   4   13.81   12.16  0.45 o
   1   1   4   83.52  100.77  1.27 o
   2   1   4   53.43   53.77  0.81 o
   3   1   4  191.15  218.28  2.01 o
   4   1   4   31.43   35.22  0.69 o
   5   1   4   22.81   20.46  0.41 o
   6   1   4    9.80   12.37  0.36 o
   7   1   4   15.40   15.46  0.40 o
   8   1   4    9.03    8.83  0.29 o
   9   1   4   31.06   30.58  0.51 o
  10   1   4    2.80    2.47  0.13 o
   0   2   4  656.34  704.36  6.50 o
   1   2   4  122.63  143.68  2.13 o
   2   2   4   75.93   76.07  1.32 o
   3   2   4   90.03  106.28  0.89 o
   4   2   4    1.33    1.15  0.13 o
   5   2   4    2.06    2.07  0.14 o
   6   2   4   35.14   39.80  0.53 o
   7   2   4    0.90    1.89  0.15 o
   8   2   4   14.38   13.69  0.34 o
   9   2   4    3.97    5.62  0.25 o
  10   2   4   13.92   13.17  0.36 o
   1   3   4   50.98   60.04  0.64 o
   2   3   4   38.70   40.17  0.54 o
   3   3   4   72.72   76.82  0.85 o
   4   3   4    5.45    5.20  0.25 o
   5   3   4   64.19   63.56  0.91 o
   6   3   4   19.24   20.25  0.43 o
   7   3   4   37.12   36.54  0.52 o
   8   3   4   13.04   12.04  0.39 o
   9   3   4   15.89   17.16  0.38 o
   0   4   4   14.56   13.57  0.45 o
   1   4   4   10.04    9.91  0.34 o
   2   4   4   81.67   80.55  0.91 o
   3   4   4    4.16    5.30  0.23 o
   4   4   4   21.11   20.14  0.47 o
   5   4   4    7.18    8.31  0.29 o
   6   4   4    0.47    0.30  0.09 o
   7   4   4    1.71    2.26  0.14 o
   8   4   4    5.12    4.07  0.20 o
   1   5   4   14.25   15.18  0.31 o
   2   5   4   13.14   17.60  0.34 o
   3   5   4    1.21    1.49  0.13 o
   4   5   4    1.31    2.62  0.16 o
   5   5   4    4.52    3.79  0.19 o
   6   5   4    1.11    0.98  0.09 o
   0   6   4    3.02    4.18  0.25 o
   1   6   4   23.21   25.06  0.46 o
   2   6   4    2.40    1.86  0.13 o
   2   0   5  484.52  527.11  3.78 o
   4   0   5   49.25   51.54  0.91 o
   6   0   5   10.63   11.13  0.45 o
   8   0   5   50.90   50.42  1.13 o
  10   0   5   13.78   13.70  0.54 o
   0   1   5  275.57  331.62  2.63 o
   1   1   5  130.15  133.73  1.63 o
   2   1   5  364.89  368.21  2.57 o
   3   1   5   33.90   38.34  0.63 o
   4   1   5   34.39   36.97  0.56 o
   5   1   5   86.22   93.40  1.00 o
   6   1   5   17.04   17.20  0.50 o
   7   1   5   16.09   15.73  0.46 o
   8   1   5    3.72    3.42  0.19 o
   9   1   5    6.38    4.80  0.18 o
  10   1   5    0.91    1.20  0.13 o
   1   2   5   38.38   46.05  0.57 o
   2   2   5   68.30   75.52  0.71 o
   3   2   5   11.16   12.02  0.36 o
   4   2   5   86.66   79.28  0.90 o
   5   2   5   70.38   62.72  0.79 o
   6   2   5   16.08   15.45  0.37 o
   7   2   5    6.46    5.38  0.24 o
   8   2   5    2.58    3.31  0.18 o
   9   2   5   29.33   31.77  0.45 o
   0   3   5    1.52    2.16  0.19 o
   1   3   5  118.23  112.64  0.84 o
   2   3   5    2.28    2.76  0.16 o
   3   3   5   54.84   50.32  0.74 o
   4   3   5    5.38    5.21  0.27 o
   5   3   5    1.88    1.48  0.19 o
   6   3   5   75.47   81.20  0.94 o
   7   3   5    6.22   11.34  0.35 o
   8   3   5    6.96    8.19  0.31 o
   9   3   5    3.41    2.74  0.18 o
   1   4   5    4.40    5.08  0.19 o
   2   4   5   33.01   29.69  0.45 o
   3   4   5   18.25   21.49  0.40 o
   4   4   5  115.20  116.81  0.95 o
   5   4   5   47.11   48.42  0.57 o
   6   4   5    5.37    4.69  0.18 o
   7   4   5    2.43    2.81  0.12 o
   0   5   5   11.13   15.99  0.39 o
   1   5   5   58.82   51.54  0.48 o
   2   5   5    6.96    7.80  0.22 o
   3   5   5   23.52   21.62  0.34 o
   4   5   5    2.61    1.75  0.12 o
   5   5   5   12.43   11.84  0.26 o
   0   0   6  723.65  831.99  5.51 o
   2   0   6  335.52  332.53  1.58 o
   4   0   6  220.43  203.39  1.40 o
   6   0   6  112.61  105.19  1.26 o
   8   0   6    2.76    2.60  0.22 o
  10   0   6   69.55   75.55  1.41 o
   1   1   6   59.65   50.32  0.44 o
   2   1   6   92.91   98.74  0.58 o
   3   1   6   21.97   26.18  0.38 o
   4   1   6  103.85  101.68  0.93 o
   5   1   6   30.66   28.28  0.62 o
   6   1   6    4.64    3.34  0.27 o
   7   1   6  133.19  132.13  1.19 o
   8   1   6   11.11   12.71  0.33 o
   9   1   6   24.68   22.00  0.45 o
   0   2   6  271.21  245.42  1.51 o
   1   2   6   56.14   53.97  0.51 o
   2   2   6   20.92   23.82  0.39 o
   3   2   6   52.10   49.23  0.69 o
   4   2   6   79.87   71.25  1.00 o
   5   2   6   18.25   17.81  0.53 o
   6   2   6    5.67    5.02  0.24 o
   7   2   6   50.31   58.20  0.74 o
   8   2   6   11.08   11.79  0.31 o
   9   2   6    5.38    6.86  0.26 o
   1   3   6   33.17   29.05  0.43 o
   2   3   6   83.23   81.12  0.75 o
   3   3   6   67.73   61.70  0.78 o
   4   3   6   28.07   29.60  0.50 o
   5   3   6  109.36  118.07  1.23 o
   6   3   6   11.72    9.36  0.30 o
   7   3   6    8.35    9.18  0.28 o
   8   3   6    2.06    1.41  0.13 o
   0   4   6   16.06   13.70  0.36 o
   1   4   6   47.34   42.20  0.54 o
   2   4   6   84.94   85.57  0.78 o
   3   4   6   15.75   18.15  0.35 o
   4   4   6    4.81    6.17  0.19 o
   5   4   6    1.29    2.16  0.13 o
   6   4   6    5.31    4.58  0.16 o
   7   4   6    1.15    1.48  0.12 o
   1   5   6   20.02   17.67  0.30 o
   2   5   6    4.10    5.33  0.19 o
   3   5   6    1.46    0.97  0.09 o
   4   5   6    1.10    0.91  0.09 o
   2   0   7  200.24  211.18  1.33 o
   4   0   7   11.82   11.47  0.46 o
   6   0   7    2.91    2.56  0.36 o
   8   0   7  108.27  118.59  2.52 o
   0   1   7  675.40  730.42  2.75 o
   1   1   7   93.24   83.90  0.63 o
   2   1   7   52.93   52.84  0.50 o
   3   1   7   10.92    9.57  0.26 o
   4   1   7  104.54   96.22  0.96 o
   5   1   7   64.74   66.84  0.92 o
   6   1   7   52.55   54.39  0.88 o
   7   1   7    0.39    0.52  0.12 o
   8   1   7    4.29    5.23  0.22 o
   9   1   7   19.74   19.02  0.53 o
   1   2   7   69.86   61.13  0.60 o
   2   2   7   54.41   58.33  0.66 o
   3   2   7  275.51  278.89  1.52 o
   4   2   7   33.83   34.36  0.63 o
   5   2   7   62.20   69.52  0.88 o
   6   2   7   37.04   39.72  0.73 o
   7   2   7   55.26   52.28  0.74 o
   8   2   7    2.51    2.69  0.15 o
   0   3   7   65.64   60.58  1.03 o
   1   3   7   28.00   30.77  0.52 o
   2   3   7    3.79    6.68  0.24 o
   3   3   7   89.51   93.87  0.86 o
   4   3   7   41.39   40.51  0.61 o
   5   3   7   19.33   24.96  0.59 o
   6   3   7    7.74    6.04  0.29 o
   7   3   7    0.51    0.62  0.10 o
   1   4   7   31.87   32.50  0.47 o
   2   4   7   10.36   10.86  0.29 o
   3   4   7   11.74   15.81  0.32 o
   4   4   7    7.70    7.35  0.21 o
   5   4   7   15.41   11.55  0.25 o
   6   4   7    1.80    1.82  0.13 o
   0   5   7   31.28   38.74  0.92 o
   1   5   7    5.57    4.43  0.19 o
   2   5   7    2.64    2.43  0.15 o
   3   5   7    5.20    4.91  0.22 o
   0   0   8  137.62  139.40  1.88 o
   2   0   8  564.77  568.37  2.14 o
   4   0   8   68.68   63.45  1.21 o
   6   0   8  119.94  138.27  1.29 o
   8   0   8   71.62   82.93  1.70 o
   1   1   8  210.15  207.70  1.05 o
   2   1   8   61.69   63.75  0.64 o
   3   1   8   53.83   54.45  0.65 o
   4   1   8    3.45    3.37  0.20 o
   5   1   8  130.76  132.49  1.19 o
   6   1   8   11.76   10.98  0.36 o
   7   1   8   14.85   18.84  0.41 o
   8   1   8   14.07   14.68  0.33 o
   0   2   8  161.04  153.34  1.31 o
   1   2   8   10.04    9.39  0.28 o
   2   2   8   25.11   22.70  0.44 o
   3   2   8   73.17   75.34  1.08 o
   4   2   8   67.95   75.47  1.05 o
   5   2   8   20.64   21.53  0.54 o
   6   2   8    1.89    2.27  0.17 o
   7   2   8   17.23   18.67  0.46 o
   8   2   8    3.79    4.73  0.23 o
   1   3   8  201.10  199.23  1.45 o
   2   3   8   44.56   43.81  0.62 o
   3   3   8   16.77   17.29  0.37 o
   4   3   8    1.67    1.21  0.13 o
   5   3   8   17.47   19.51  0.43 o
   6   3   8    7.15    5.13  0.22 o
   7   3   8    1.06    1.45  0.12 o
   0   4   8    5.73    6.76  0.33 o
   1   4   8   37.26   36.41  0.50 o
   2   4   8   43.70   48.87  0.62 o
   3   4   8   19.93   17.11  0.38 o
   4   4   8   13.60   12.57  0.34 o
   5   4   8    2.95    3.12  0.21 o
   1   5   8    9.71    9.17  0.41 o
   2   0   9   55.57   42.98  0.73 o
   4   0   9   35.44   39.72  0.79 o
   6   0   9   38.62   40.25  0.96 o
   0   1   9   40.73   41.64  0.78 o
   1   1   9   80.30   76.84  0.69 o
   2   1   9   42.18   38.40  0.52 o
   3   1   9   29.25   27.84  0.50 o
   4   1   9   95.69   99.41  1.03 o
   5   1   9   11.28   18.34  0.43 o
   6   1   9   59.01   62.70  0.85 o
   7   1   9    0.39    0.61  0.10 o
   1   2   9  119.84  119.78  0.92 o
   2   2   9   51.42   57.67  0.65 o
   3   2   9  105.92  114.55  1.21 o
   4   2   9   23.89   24.41  0.51 o
   5   2   9   26.25   24.08  0.49 o
   6   2   9    0.05    0.38  0.11 o
   7   2   9   18.72   17.80  0.41 o
   0   3   9   77.43   81.42  1.13 o
   1   3   9   21.93   24.11  0.46 o
   2   3   9   24.70   22.22  0.40 o
   3   3   9   15.37   16.14  0.33 o
   4   3   9   16.03   16.81  0.40 o
   5   3   9   17.13   20.08  0.40 o
   6   3   9    7.17    6.74  0.31 o
   1   4   9   13.75   13.59  0.32 o
   2   4   9    2.04    3.40  0.16 o
   3   4   9    4.60    4.49  0.25 o
   4   4   9   14.43   17.03  0.72 o
   0   0  10  287.86  300.50  3.39 o
   2   0  10   23.04   19.25  0.55 o
   4   0  10   80.85   80.30  1.68 o
   6   0  10   36.32   34.91  0.86 o
   1   1  10   25.35   20.44  0.40 o
   2   1  10   28.07   28.31  0.48 o
   3   1  10   81.85   83.62  0.88 o
   4   1  10    2.90    2.81  0.18 o
   5   1  10    3.43    2.43  0.18 o
   6   1  10    0.46    0.29  0.10 <
   0   2  10   67.05   75.83  0.91 o
   1   2  10   18.93   16.88  0.38 o
   2   2  10    3.36    4.27  0.18 o
   3   2  10   11.09   10.57  0.28 o
   4   2  10    8.98    7.19  0.27 o
   5   2  10   10.54   12.56  0.38 o
   6   2  10    0.36    0.11  0.11 <
   1   3  10   35.05   36.09  0.67 o
   2   3  10    3.80    3.72  0.19 o
   3   3  10    9.18    8.67  0.26 o
   4   3  10   19.72   21.41  0.36 o
   0   4  10   18.25   16.46  0.78 o
   2   0  11   14.01   10.10  0.62 o
   4   0  11   21.47   22.03  0.63 o
   0   1  11    0.37    0.41  0.13 o
   1   1  11   14.35   12.65  0.33 o
   2   1  11   25.14   24.24  0.48 o
   3   1  11    5.61    5.59  0.21 o
   4   1  11    0.02    0.02  0.07 <
   5   1  11    8.91    8.73  0.37 o
   1   2  11   12.14   13.07  0.33 o
   2   2  11    4.68    3.54  0.20 o
   3   2  11   13.11   12.93  0.31 o
   4   2  11    3.12    4.39  0.21 o
   0   3  11   13.34   11.90  0.56 o
   1   3  11    2.42    2.65  0.17 o
   2   3  11   17.11   20.43  0.48 o
   0   0  12   29.76   26.88  0.86 o
   2   0  12    1.36    0.77  0.15 o
   1   1  12    6.13    5.62  0.23 o
   2   1  12    5.57    5.29  0.20 o
   3   1  12   12.64   16.06  0.62 o
   0   2  12    1.12    1.46  0.22 o
   1   2  12   11.37   10.70  0.40 o
